# Supplementary material for: GFF3sort: a novel tool to sort GFF3 files for tabix indexing
Source: BMC Bioinformatics. 2017 Nov 14;18:482. doi: 10.1186/s12859-017-1930-3 (PMC5686826; doi:10.1186/s12859-017-1930-3)
Supplement: Supplementary file 2 — The full GFF3 annotation lines used in Fig. 1a and c. It is the gene AT1G01110 extracted from the Arabidopsis thaliana (Araport11) annotation files. It includes three plain-text files: raw.gff3, GNUsort.gff3 (Fig. 1a), and GFF3sort.gff3 (Fig. 1c). (ZIP 2 kb) [file 12859_2017_1930_MOESM2_ESM.zip]

Archive with 3 entries (3 files):
- raw.gff3
- GNUsort.gff3
- GFF3sort.gff3
