# Supplementary material for: GFF3sort: a novel tool to sort GFF3 files for tabix indexing
Source: BMC Bioinformatics. 2017 Nov 14;18:482. doi: 10.1186/s12859-017-1930-3 (PMC5686826; doi:10.1186/s12859-017-1930-3)
Supplement: Supplementary file 2 — The full GFF3 annotation lines used in Fig. 1a and c. It is the gene AT1G01110 extracted from the Arabidopsis thaliana (Araport11) annotation files. It includes three plain-text files: raw.gff3, GNUsort.gff3 (Fig. 1a), and GFF3sort.gff3 (Fig. 1c). (ZIP 2 kb) [file 12859_2017_1930_MOESM2_ESM.zip › GNUsort.gff3]

##gff-version 3
##sequence-region   1 51953 54737
1	araport11	exon	51953	52346	.	+	.	Parent=transcript:AT1G01110.2;Name=AT1G01110.2.exon1;constitutive=0;ensembl_end_phase=0;ensembl_phase=-1;exon_id=AT1G01110.2.exon1;rank=1
1	araport11	five_prime_UTR	51953	52238	.	+	.	Parent=transcript:AT1G01110.2
1	araport11	gene	51953	54737	.	+	.	ID=gene:AT1G01110;Name=IQD18;biotype=protein_coding;description=IQD18 [Source:UniProtKB/TrEMBL%3BAcc:Q9MAM4];gene_id=AT1G01110;logic_name=araport11
1	araport11	mRNA	51953	54737	.	+	.	ID=transcript:AT1G01110.2;Parent=gene:AT1G01110;biotype=protein_coding;transcript_id=AT1G01110.2
1	araport11	exon	52061	52730	.	+	.	Parent=transcript:AT1G01110.1;Name=AT1G01110.1.exon1;constitutive=0;ensembl_end_phase=-1;ensembl_phase=-1;exon_id=AT1G01110.1.exon1;rank=1
1	araport11	five_prime_UTR	52061	52730	.	+	.	Parent=transcript:AT1G01110.1
1	araport11	mRNA	52061	54689	.	+	.	ID=transcript:AT1G01110.1;Parent=gene:AT1G01110;biotype=protein_coding;transcript_id=AT1G01110.1
1	araport11	CDS	52239	52346	.	+	0	ID=CDS:AT1G01110.2;Parent=transcript:AT1G01110.2;protein_id=AT1G01110.2
1	araport11	CDS	52434	52730	.	+	0	ID=CDS:AT1G01110.2;Parent=transcript:AT1G01110.2;protein_id=AT1G01110.2
1	araport11	exon	52434	52730	.	+	.	Parent=transcript:AT1G01110.2;Name=AT1G01110.2.exon2;constitutive=0;ensembl_end_phase=0;ensembl_phase=0;exon_id=AT1G01110.2.exon2;rank=2
1	araport11	CDS	52938	53183	.	+	0	ID=CDS:AT1G01110.2;Parent=transcript:AT1G01110.2;protein_id=AT1G01110.2
1	araport11	exon	52938	53183	.	+	.	Parent=transcript:AT1G01110.1;Name=AT1G01110.1.exon2;constitutive=0;ensembl_end_phase=0;ensembl_phase=-1;exon_id=AT1G01110.1.exon2;rank=2
1	araport11	exon	52938	53183	.	+	.	Parent=transcript:AT1G01110.2;Name=AT1G01110.2.exon3;constitutive=0;ensembl_end_phase=0;ensembl_phase=0;exon_id=AT1G01110.2.exon3;rank=3
1	araport11	five_prime_UTR	52938	53021	.	+	.	Parent=transcript:AT1G01110.1
1	araport11	CDS	53022	53183	.	+	0	ID=CDS:AT1G01110.1;Parent=transcript:AT1G01110.1;protein_id=AT1G01110.1
1	araport11	CDS	53484	53624	.	+	0	ID=CDS:AT1G01110.1;Parent=transcript:AT1G01110.1;protein_id=AT1G01110.1
1	araport11	CDS	53484	53624	.	+	0	ID=CDS:AT1G01110.2;Parent=transcript:AT1G01110.2;protein_id=AT1G01110.2
1	araport11	exon	53484	53624	.	+	.	Parent=transcript:AT1G01110.1;Name=AT1G01110.2.exon4;constitutive=1;ensembl_end_phase=0;ensembl_phase=0;exon_id=AT1G01110.2.exon4;rank=3
1	araport11	exon	53484	53624	.	+	.	Parent=transcript:AT1G01110.2;Name=AT1G01110.2.exon4;constitutive=1;ensembl_end_phase=0;ensembl_phase=0;exon_id=AT1G01110.2.exon4;rank=4
1	araport11	CDS	53703	54494	.	+	0	ID=CDS:AT1G01110.1;Parent=transcript:AT1G01110.1;protein_id=AT1G01110.1
1	araport11	CDS	53703	54494	.	+	0	ID=CDS:AT1G01110.2;Parent=transcript:AT1G01110.2;protein_id=AT1G01110.2
1	araport11	exon	53703	54689	.	+	.	Parent=transcript:AT1G01110.1;Name=AT1G01110.1.exon4;constitutive=0;ensembl_end_phase=-1;ensembl_phase=0;exon_id=AT1G01110.1.exon4;rank=4
1	araport11	exon	53703	54737	.	+	.	Parent=transcript:AT1G01110.2;Name=AT1G01110.2.exon5;constitutive=0;ensembl_end_phase=-1;ensembl_phase=0;exon_id=AT1G01110.2.exon5;rank=5
1	araport11	three_prime_UTR	54495	54737	.	+	.	Parent=transcript:AT1G01110.2
###
